# Supplementary material for: Carbonate-silicate cycle predictions of Earth-like planetary climates and testing the habitable zone concept
Source: Nat Commun. 2020 Dec 1;11:6153. doi: 10.1038/s41467-020-19896-2 (PMC7708846; doi:10.1038/s41467-020-19896-2)
Supplement: Supplementary file 2 — Supplementary Software [file 41467_2020_19896_MOESM2_ESM.zip]

Archive with 62 entries (55 files):
- Code/DATA/
- Code/DATA/model_outputs/
- Code/DATA/model_outputs/data_07_Feb_2020_16_34_15.npy
- Code/DATA/model_outputs/data_07_Feb_2020_17_17_10.npy
- Code/DATA/model_outputs/data_07_Feb_2020_18_04_23.npy
- Code/DATA/model_outputs/data_07_Feb_2020_18_44_46.npy
- Code/DATA/model_outputs/data_07_Feb_2020_19_38_46.npy
- Code/DATA/model_outputs/data_07_Feb_2020_20_25_55.npy
- Code/DATA/model_outputs/data_07_Feb_2020_21_16_27.npy
- Code/DATA/model_outputs/data_07_Feb_2020_22_05_46.npy
- Code/DATA/model_outputs/data_07_Feb_2020_22_40_51.npy
- Code/DATA/model_outputs/data_10_Feb_2020_11_16_59.npy
- Code/DATA/model_outputs/data_10_Feb_2020_14_29_03.npy
- Code/DATA/model_outputs/data_10_Feb_2020_15_22_08.npy
- Code/DATA/model_outputs_hz_trend_23/
- Code/DATA/model_outputs_hz_trend_23/data_28_Feb_2020_19_39_25.npy
- Code/DATA/model_outputs_hz_trend_75/
- Code/DATA/model_outputs_hz_trend_75/data_07_Feb_2020_15_16_31.npy
- Code/DATA/model_outputs_sm/
- Code/DATA/model_outputs_sm/0_data_01_Jul_2020_11_44_10.npy
- Code/DATA/model_outputs_sm/1_data_01_Jul_2020_11_44_39.npy
- Code/DATA/model_outputs_sm/10_data_01_Jul_2020_12_08_06.npy
- Code/DATA/model_outputs_sm/11_data_01_Jul_2020_12_17_24.npy
- Code/DATA/model_outputs_sm/12_data_01_Jul_2020_12_17_37.npy
- Code/DATA/model_outputs_sm/13_data_01_Jul_2020_12_17_49.npy
- Code/DATA/model_outputs_sm/14_data_01_Jul_2020_12_18_01.npy
- Code/DATA/model_outputs_sm/15_data_01_Jul_2020_12_18_52.npy
- Code/DATA/model_outputs_sm/2_data_01_Jul_2020_11_44_56.npy
- Code/DATA/model_outputs_sm/3_data_01_Jul_2020_11_45_09.npy
- Code/DATA/model_outputs_sm/4_data_01_Jul_2020_11_45_42.npy
- Code/DATA/model_outputs_sm/5_data_01_Jul_2020_11_45_57.npy
- Code/DATA/model_outputs_sm/6_data_01_Jul_2020_11_56_47.npy
- Code/DATA/model_outputs_sm/7_data_01_Jul_2020_12_01_08.npy
- Code/DATA/model_outputs_sm/8_data_01_Jul_2020_12_01_24.npy
- Code/DATA/model_outputs_sm/9_data_01_Jul_2020_12_06_17.npy
- Code/DATA/model_outputs_sm_fixed_intrinsic/
- Code/DATA/model_outputs_sm_fixed_intrinsic/data_03_Jul_2020_13_56_19.npy
- Code/DATA/model_outputs_sm_fixed_intrinsic/data_03_Jul_2020_14_16_36.npy
- Code/DATA/model_outputs_sm_fixed_intrinsic/data_03_Jul_2020_14_35_05.npy
- Code/DATA/model_outputs_sm_half_flux/
- Code/DATA/model_outputs_sm_half_flux/0_data_01_Jul_2020_20_45_24.npy
- Code/DATA/model_outputs_sm_half_flux/1_data_01_Jul_2020_21_05_35.npy
- Code/DATA/model_outputs_sm_half_flux/10_data_02_Jul_2020_10_19_32.npy
- Code/DATA/model_outputs_sm_half_flux/11_data_02_Jul_2020_10_48_19.npy
- Code/DATA/model_outputs_sm_half_flux/12_data_02_Jul_2020_11_10_27.npy
- Code/DATA/model_outputs_sm_half_flux/13_data_02_Jul_2020_11_29_56.npy
- Code/DATA/model_outputs_sm_half_flux/14_data_02_Jul_2020_11_50_38.npy
- Code/DATA/model_outputs_sm_half_flux/15_data_02_Jul_2020_12_09_01.npy
- Code/DATA/model_outputs_sm_half_flux/2_data_01_Jul_2020_21_24_44.npy
- Code/DATA/model_outputs_sm_half_flux/3_data_01_Jul_2020_21_55_35.npy
- Code/DATA/model_outputs_sm_half_flux/4_data_01_Jul_2020_22_29_17.npy
- Code/DATA/model_outputs_sm_half_flux/5_data_01_Jul_2020_22_49_45.npy
- Code/DATA/model_outputs_sm_half_flux/6_data_01_Jul_2020_23_27_51.npy
- Code/DATA/model_outputs_sm_half_flux/7_data_01_Jul_2020_23_46_45.npy
- Code/DATA/model_outputs_sm_half_flux/8_data_02_Jul_2020_00_05_35.npy
- Code/DATA/model_outputs_sm_half_flux/9_data_02_Jul_2020_09_58_29.npy
- Code/DATA/prob_data_uniform.npy
- Code/generate_data_and_plots.py
- Code/ks2d.py
- Code/readme.pdf
- Code/readme.txt
- Code/weathering_model.py
