# Supplementary material for: Carbonate-silicate cycle predictions of Earth-like planetary climates and testing the habitable zone concept
Source: Nat Commun. 2020 Dec 1;11:6153. doi: 10.1038/s41467-020-19896-2 (PMC7708846; doi:10.1038/s41467-020-19896-2)
Supplement: Supplementary file 2 — Supplementary Software [file 41467_2020_19896_MOESM2_ESM.zip › Code/generate_data_and_plots.py]

# 9/22/2020
# 
# This file contains the functions used to generate the plots showing the model 
# results. It also contains code to generate random, steady state, Earth-like
# planets in the habitable zone using the coupled climate and 
# carbonate-silicate weathering model from the weather_model.py file.
#
###############################################################################
import time
import os
import numpy as np
import matplotlib.pyplot as plt
import matplotlib
from ks2d import ks2d2s
from weathering_model import ModelInputs, runWeatheringModel, \
        surfaceTempFromClimateModel
from multiprocessing import Pool, cpu_count
from tqdm import tqdm
import scipy.stats as stats
from scipy.optimize import brentq, fsolve
from random import random

#set the directory to save data output
DATA_DIR = "DATA/model_outputs/"

#if only varying a single parameter, set it here
PARAM = -1 

def generateRandomInputFromRanges(param=-1):
    """
    Generate a random, Earth-like planet. If param is set to -1, all parameters
    are randomly generated. If param is set to a positive numeric value, only
    the corresponding parameter is randomly varied and all others are fixed at
    their modern Earth value.
    """
    inputs = ModelInputs()

    if param == -1 or param == 0:
        # Modern outgassing flux (mol C/yr)
        inputs.Fmod_out = np.random.uniform(6e12,10e12)

    if param == -1 or param == 1:
        # Exponent for carbonate precipitation (see equation S19)
        inputs.carb_n = np.random.uniform(1.0,2.5) 

    if param == -1 or param == 2:
        # Modern ratio of seafloor dissolution to carbonate precipitation (Table S2)
        inputs.diss_x = np.random.uniform(0.5,1.5) 

    if param == -1 or param == 3:
        # e-folding temperature for continental weathering (see equation 1)
        #use 10 to 40 normally
        inputs.Te = np.random.uniform(10, 40) 

    if param == -1 or param == 4:
        # exponent for CO2-dependence of continental silicate weathering (see equation 1)
        inputs.CO2_alpha = np.random.uniform(0.1,0.5) 

    if param == -1 or param == 5:
        # exponent for CO2-dependence of continental carbonate weathering (see equation S2)
        inputs.CO2_xi= np.random.uniform(0.1,0.5) 

    if param == -1 or param == 6:
        # Archean land fraction (set negative for Archean ocean world e.g. lfrac=-0.2)
        inputs.f_land= np.random.uniform(0, 1.0) #np.random.uniform(0.1,0.75)   

    if param == -1 or param == 7:
        # sediment thickness in Archean relative to modern (see equation S5) 
        inputs.sed_depth= np.random.uniform(0.2,1.0) 

    if param == -1 or param == 8:
        # Modern continental carbonate weathering (mol C/yr)
        inputs.Fmod_carb = np.random.uniform(7e12,14e12) 

    if param == -1 or param == 9:
        # Biological enhancement of weathering (Archean value relative to modern)
        inputs.f_bio= np.random.uniform(0.0,1.0) 

    if param == -1 or param == 10:
        # Gradient determining linear relationship between deep ocean temperatures 
        #and surface temperatures (see equation S20)
        inputs.grad=np.random.uniform(0.8,1.4) 

    if param == -1 or param == 11:
        # Exponent determining pH-dependence of seafloor basalt dissolution and pore
        #space pH (see equation S3)
        inputs.gamma =np.random.uniform(0.0,0.5)    

    if param == -1 or param == 12:
        # Exponent determining relationship between spreading rate and seafloor 
        #dissolution (see equation S10)
        inputs.beta= np.random.uniform(0.0,2.0) 

    if param == -1 or param == 13:
        # Exponent determing relationhip between crustal production and outgassing 
        #(see equation S9)
        inputs.out_m= np.random.uniform(1.0,2.0) 

    if param == -1 or param == 14:
        # Effective activation energy for seafloor dissolution (see equation S3)
        inputs.E_bas=np.random.uniform(60000.,100000.) 

    if param == -1 or param == 15:
        #internal heat 
        n_out = np.random.uniform(0, 0.73)
        age = np.random.uniform(0, 10)
        inputs.Q = (1 - (4.5-age)/4.5)**(-n_out)


    if param == -1: 
        #stellar flux
        inputs.lum = np.random.uniform(0.35, 1.05)


    return inputs


def simulateEarthAtFlux(flux):
    inpts = ModelInputs()
    inpts.lum = flux
    inpts.Te = 10 
    inpts.CO2_xi = 0.23
    inpts.CO2_alpha = 0.23

    data = np.array([])

    [pCO2, pH, Ts], status = runWeatheringModel(inputs=inpts)

    if status == 1:
        data = [pCO2, pH, Ts, inpts.lum]

    return data


def simulatePlanet(ind):
    np.random.seed(int(random()*1000))
    inpts = generateRandomInputFromRanges(param=PARAM)

    data = np.array([])

    [pCO2, pH, Ts], status = runWeatheringModel(inputs=inpts)

    if status == 1:
        data = [pCO2, pH, Ts, inpts.lum]

    return data

def SMPlotHelper(ax, file_name, title, label_y):
    #set the font size
    font = {'family' : 'DejaVu Sans',
            'size'   : 14}

    matplotlib.rc('font', **font)

    ax.set_xscale('log')

    max_width = 300 
    min_width = 10
    num_pts = 100

    y_max = 0
    y_min = 100
    for i in range(16):
        co2s, lums, temps = readResultsFromFiles(use_lim=False, 
                                                 loc=file_name,
                                                 prefix=i)

        new_min = np.min(co2s)
        new_max = np.max(co2s)


        new_ys = np.logspace(np.log10(new_min), np.log10(new_max), num_pts)

        lw = np.zeros_like(co2s) + max_width
        if (new_max - new_min)/new_min > 0.001:
            kde = stats.gaussian_kde(co2s)
            lw = kde.evaluate(new_ys)

            lw = lw/np.max(lw)*max_width + min_width

        for j in range(num_pts):
            ax.scatter(new_ys[j], [i], marker='|', c=['C7'], s=lw[j])


        if new_min < y_min:
            y_min = new_min

        if new_max > y_max:
            y_max = new_max


    param_dic = [ 
        r"$F^{\mathrm{mod}}_{\mathrm{out}}$",
        r"$n$",
        r"$x$",
        r"$T_{\mathrm{e}}$", 
        r"$\alpha$",
        r"$\xi$",
        r"$f_{\mathrm{land}}$",
        r"$S_{\mathrm{thick}}$",
        r"$F^{\mathrm{mod}}_{\mathrm{carb}}$",
        r"$f_{\mathrm{bio}}$",
        r"$a_{\mathrm{grad}}$",
        r"$\gamma$",
        r"$\beta$",
        r"$m$",
        r"$E_{\mathrm{bas}}$",
        r"$Q$"]

    ax.set_xlim(y_min*0.5, y_max*2.0)
    ax.set_ylim(-1, 16)
    ax.set_yticks(range(16))
    ax.set_yticklabels(param_dic)
    ax.invert_yaxis()

    ax.set_xlabel(r"pCO$_{2}$ [bar]")

    if label_y:
        ax.set_ylabel("model parameter")

    ax.set_title(title)

def plotFigure5():
    fig, [ax1, ax2] = plt.subplots(1, 2, sharey=True, figsize=(6, 8))
    fig.subplots_adjust(wspace=0)
    SMPlotHelper(ax1, "DATA/model_outputs_sm/", r"$S = 1.0 S_{\oplus}$", label_y=True)
    SMPlotHelper(ax2, "DATA/model_outputs_sm_half_flux/", r"$S = 0.5 S_{\oplus}$", 
            label_y=False)

    plt.show()


def plotFigure1(cull_data):
    co2s, lums, temps = readResultsFromFiles(use_lim=cull_data)

    #set the font size
    font = {'family' : 'DejaVu Sans',
            'size'   : 14}

    matplotlib.rc('font', **font)

    ############################plot the histogram##############################
    plt.subplot2grid((6, 1), (5, 0))
    plt.hist(lums, bins=np.linspace(0.35, 1.05, 50))
    plt.xlim(1.05, 0.35)
    plt.xlabel(r"Incident Flux [$S/S_{\oplus}$]")
    plt.subplots_adjust(hspace=0)

    #put y-ticks from second plot on right
    plt.ylabel("Planet\ncount")
    plt.gca().yaxis.set_label_position("right")
    plt.gca().yaxis.tick_right()
    ######################################end hist##############################


    #set up the top plot
    axes = plt.subplot2grid((6,1), (0,0), colspan=1, rowspan=5)

    #use a log scale for pCO2
    plt.yscale('log')


    #########################generate best fit and plot it######################
    slope, intercept, r_value, p_value, std_err = stats.linregress(lums, np.log10(co2s))
    solcons_fit = np.linspace(0.31, 1.05, 20)
    plt.plot(solcons_fit, 10**(slope*solcons_fit + intercept), '-C3', linewidth=3)

    #calculate the t-value for the 95% CI on the slope
    t_val = stats.t.ppf(1-0.025, len(lums)-2)

    print("slope is: %0.2f+/-%0.3f, r=%0.3f, r^2=%0.3f, p=%2.3e, std_err=%0.3f"%(slope,
        std_err*t_val, r_value, r_value**2, p_value, std_err))

    ###################plot the temperature contours############################
    num_pts = 100
    co2s_cont = np.linspace(-6, 1.2, num_pts)
    solcons_cont = np.linspace(0.31, 1.05, num_pts)
    temp_cont= np.zeros((num_pts, num_pts))
    for i in range(num_pts):
        for j in range(num_pts):
            temp_cont[i][j] = surfaceTempFromClimateModel(10**co2s_cont[i], 
                    solcons_cont[j])
    levels = [248, 273, 300, 355]
    locations = locations = ((0.65, 10**-2), (0.8, 10**-2), (0.9, 10**-1), (0.9, 10**0.5))

    CS = plt.contour(solcons_cont, 10**co2s_cont, temp_cont, levels, 
            colors=['black'], linestyles=['solid'])
    labels = plt.gca().clabel(CS, levels, fmt="%0.0f [K]", fontsize=14, 
            use_clabeltext=True, rightside_up=True, manual=locations)
    label_248, label_273, label_300, label_350 = labels
    label_248.set_rotation(67)
    label_273.set_rotation(58)
    label_300.set_rotation(41)
    label_350.set_rotation(12)

    ###########################end temperature contour plots####################


    #######################plot the planet data with colorbar###################
    #generate the density values
    #get the point density
    xy = np.vstack([lums, np.log10(co2s)])
    z = stats.gaussian_kde(xy)(xy)
    #sort by density
    idx = z.argsort()
    x, y, z = lums[idx], co2s[idx], z[idx]

    cm = plt.cm.get_cmap('viridis') #rainbow
    sc = plt.scatter(x, y, c=z, s=35, cmap=cm.reversed())


    plt.ylabel(r"pCO$_{2}$ [bar]")
    plt.ylim(np.min([np.min(co2s), 10**-4]), 10**1.1)
    plt.xlim(1.05, 0.35)

    cur_ax = plt.gca()

    cbar_ax = plt.gcf().add_axes([0.77, 0.08, 0.125, 1.0]) 
    cbar_ax.axis('off')
    cbar = plt.colorbar(sc, ax=cbar_ax, ticks=[np.min(z), np.max(z)])
    cbar.ax.set_yticklabels(['0', '1'])
    cbar.ax.set_ylabel('Relative\npoint density', labelpad=-10)

    plt.sca(cur_ax)
    #######################end the planet data in gray #########################


    ###########################plot solar system points#########################
    plt.plot([1], [10**np.log10(280E-6)], 'sk')
    plt.text(1, 10**(np.log10(280E-6)+0.25), "Earth", color="black", 
            horizontalalignment='center', verticalalignment='center')

    mars_x = 0.43
    mars_y = np.log10(0.0057889)
    plt.plot([mars_x], [10**mars_y], 'sk')
    plt.text(mars_x, 10**(mars_y+0.25), "Mars", color="black", 
            horizontalalignment='center', verticalalignment='center')
    #######################end plot solar system points#########################


    #############################add the orbital distance on top ###############
    ax1 = plt.gcf().get_axes()[1]
    cur_xs = ax1.get_xticks()

    #remove xticks on the bottom
    plt.gca().set_xticks([])

    new_xs = []
    for x in cur_xs:
        label = "%1.2f"%(x**-0.5)
        new_xs.append(label)
    new_xs = new_xs[::-1]
    ax2 = ax1.twiny()
    ax2.set_xticks(cur_xs)
    ax2.set_xbound(ax1.get_xbound())
    ax2.set_xticklabels(new_xs)
    ax2.set_xlabel("Orbital Distance [AU]")
    ###########################end orbital distance on top label ###############


    plt.subplots_adjust(bottom=0.12, left=0.14, right=0.85)

    plt.show()

def generateUniformPlanets(num):
    """
    Generate random pCO2 and luminosity between the temperature constraints for
    plotting in the slope figure.

    Inputs:
        num - the number of planets to generate

    Returns:
        lums - luminosity array
        co2s - the pCO2 values corresponding to lum [bar]
    """
    lums = []
    co2s = []
    ind = 0

    np.random.seed(1) #seed for consistent results

    while ind < num:
        lum = np.random.uniform(0.35, 1.05)
        co2 = 10**np.random.uniform(-4, 1)
        temp = surfaceTempFromClimateModel(co2, lum)

        if 248 < temp < 355:
            lums.append(lum)
            co2s.append(co2)
            ind += 1

    return np.array(lums), np.array(co2s)

def getSlopeOfUniformPlanets():
    lums, co2s = generateUniformPlanets(1050)
    slope, intercept, r_value, p_value, std_err = stats.linregress(lums, 
            np.log10(co2s))

    #calculate the t-value for the 95% CI on the slope
    t_val = stats.t.ppf(1-0.025, len(lums)-2)

    print("slope is: %0.2f+/-%0.3f, r=%0.3f, r^2=%0.3f, p=%2.3e, std_err=%0.3f"%(slope,
        std_err*t_val, r_value, r_value**2, p_value, std_err))


def generateKSDataMultithreaded():
    if __name__ == '__main__':
        #read the planet data and make the uniform data
        co2s, lums, temps = readResultsFromFiles()
        co2s = np.log10(co2s)

        uniform_lums, uniform_co2s = generateUniformPlanets(len(co2s)//2)
        uniform_co2s = np.log10(uniform_co2s)

        num_planets = np.arange(3, 116)#[::4] 
        inputs = []
        for i in range(len(num_planets)):
            item = (num_planets[i], lums, co2s, uniform_lums, uniform_co2s)
            inputs.append(item)

        with Pool(cpu_count()-2) as p:
            results = p.starmap(generateKSData, inputs)

            means = np.array([item[0] for item in results])
            stds = np.array([item[1] for item in results])

            save_file = "DATA/prob_data_uniform.npy"
            with open(save_file, 'wb') as f:
                np.save(f, means)
                np.save(f, stds)
                np.save(f, num_planets)


def generateKSData(num_planets, lums, co2s, uniform_lums, uniform_co2s):
    runs_per_val = 10000
    print("running: %d"%(num_planets))

    vals = np.zeros(runs_per_val)

    for j in range(runs_per_val):
        #select the random planets
        inds = np.random.randint(0, len(lums)-1, num_planets)
        ran_co2s = co2s[inds]
        ran_lums = lums[inds]

        D, prob = ks2d2s(ran_lums, ran_co2s, uniform_lums, uniform_co2s) 
        vals[j] = prob

    return np.mean(vals), np.std(vals)

    
def plotFigure3():
    num_planets = []
    means = []
    stds = []
    data_file = "DATA/prob_data_uniform.npy"
    with open(data_file, 'rb') as f:
        means = np.load(f)
        stds = np.load(f)
        num_planets = np.load(f)

    
    inds = np.argwhere(means+2*stds <= 0.05)
    print("95%% confident beyond: %d observations"%(num_planets[inds[0]]))

    
    #set up the plot
    plt.subplot2grid((6,1), (0,0), colspan=1, rowspan=5)

    plt.fill_between(num_planets, means-2*stds, means+2*stds, alpha=0.3, 
            facecolor='C7', edgecolor=None)
    plt.plot(num_planets, means, 'C7')

    plt.plot([2, 116], [0.05, 0.05], 'k', zorder=100)
    plt.ylim(0, np.max(means+2*stds)*1.1)
    plt.xlim(2, 116)

    plt.ylabel("Probability Observed Planets Match\nLog-Uniform " + 
            r'pCO$_2$ Distribution')


    #plot the telescope expected numbers
    tel_vert = 0 
    plt.subplot2grid((6,1), (5,0))
    plt.errorbar([8], [tel_vert], xerr=[[5], [9]], elinewidth=5, ecolor="C2", 
         zorder=200)
    plt.plot([8], [tel_vert], 'C2o', ms=10, zorder=200)
    plt.text(10, tel_vert+0.20, "HabEx", color="C2", zorder=200)

    plt.errorbar([28], [tel_vert+1.], xerr=[[17], [30]], elinewidth=5, 
         ecolor="C4", zorder=200)
    plt.plot([28], [tel_vert+1.], 'C4o', ms=10, zorder=200)
    plt.text(30, tel_vert+1.20, "LUVOIR-B", color="C4", zorder=200)

    plt.errorbar([54], [tel_vert], xerr=[[34], [61]], elinewidth=5, ecolor="C9", 
         zorder=200)
    plt.plot([54], [tel_vert], 'C9o', ms=10, zorder=200)
    plt.text(56, tel_vert+0.20, "LUVOIR-A", color="C9", zorder=200)

    plt.xlabel("Number of Earth-like Planets Observed")

    #remove y-ticks from second plot
    plt.yticks([])

    plt.ylim(-0.4, 1.9)
    plt.xlim(2, 116)
    plt.gca().set_xticks([3, 20, 40, 60, 80, 100, 115])

    plt.subplots_adjust(hspace=0, left=0.18, right=0.95)
    
    plt.show()


def runMultithreadedSim():
    """
    This function will generate 100 random Earth-like planets and calculate the
    steady state pCO2. The output is saved with a filename corresponding to the
    current time. Call this function multiple times to generate additional data
    files. This function will use all available system processors except 1.
    """
    if __name__ == '__main__':
        #make the output directory if needed
        if not os.path.exists(DATA_DIR):
            os.makedirs(DATA_DIR)

        num_p = 100 
        inpt_arr = np.linspace(0, num_p-1, num_p) #not used except as count for Pool
        with Pool(cpu_count()-2) as p:
            results = list(tqdm(p.imap_unordered(simulatePlanet, 
                inpt_arr), total=num_p))

            results = np.array(results)
            prefix = ""
            if  PARAM >= 0:
                prefix = "%d_"%(PARAM)
            tm = time.strftime(prefix + "data_%d_%b_%Y_%H_%M_%S")
            np.save(DATA_DIR + tm, results)

            

def readResultsFromFiles(use_lim=True, loc=None, prefix=None):
    """
    Read the generated data from the saved output files.
    """
    if loc is None:
        loc = DATA_DIR
    co2s = []
    lums = []
    temps = []

    num_read = 0
    num_failed = 0 #number of runs that failed to converge

    for name in os.listdir(loc):
        #a data file
        if prefix is not None:
            file_prefix = int(name.split("_")[0])
            if file_prefix != prefix:
                continue
        results = np.load(loc+name, allow_pickle=True)
        num_read += len(results)

        for item in results:
            if len(item) > 0:
                [pCO2, pH, Ts, lum] = item
                #only store entries that are valid for the model
                if use_lim:
                    if 248 <= Ts <= 355 and 1.0E-6 <= pCO2 <= 10 \
                            and 0.35 <= lum <= 1.05:
                        co2s.append(pCO2)
                        lums.append(lum)
                        temps.append(Ts)
                else:
                    co2s.append(pCO2)
                    lums.append(lum)
                    temps.append(Ts)
            else:
                num_failed += 1
       
    co2s = np.array(co2s)
    lums = np.array(lums)
    temps = np.array(temps)
    print("Total points in = %d, total valid = %d, total failed = %d"%(num_read, 
        len(temps), num_failed))

    return co2s, lums, temps

def getCO2FromSurfaceTempAndFlux(Ts, flux):
    """
    Get the amount of CO2 needed for a given surface temperature and flux.

    Inputs:
        Ts   - the surface temperature
        flux - the incident flux normalised to the modern Earths (i.e. divided
               by ~1360 [W m-2])

    Returns:
        the atmospheric CO2 amount [bar]
    """

    def solver(co2):
        return (surfaceTempFromClimateModel(co2, flux) - Ts)

    res = brentq(solver, 1.0E-7, 10)
    return res


def generateDataForFigure2():
    """
    Run the Earth outward in the HZ to see what luminosity and CO2 relationship
    exists.

    NOTE: the outputs for this run were stored in DATA/model_outputs_hz_trend_23
    and DATA/model_outputs_hz_trend_75. The plotting function, plotFigure2, 
    which is below, expects these names.
    """
    if __name__ == '__main__':
        #make the output directory if needed
        if not os.path.exists(DATA_DIR):
            os.makedirs(DATA_DIR)

        num_p = 25 
        inpt_arr = np.linspace(0.37, 1, num_p) 

        with Pool(cpu_count()-1) as p:
            results = list(tqdm(p.imap_unordered(simulateEarthAtFlux, 
                inpt_arr), total=num_p))

            results = np.array(results)
            tm = time.strftime("data_%d_%b_%Y_%H_%M_%S")
            np.save(DATA_DIR + tm, results)

def plotFigure2():
    co2s, lums, temps = readResultsFromFiles(use_lim=False, 
            loc='DATA/model_outputs_hz_trend_75/')

    co2s3, lums3, temps3 = readResultsFromFiles(use_lim=False, 
            loc='DATA/model_outputs_hz_trend_23/')


    #reorder the arrays to be in increasing order
    ordered = np.argsort(lums)
    lums = lums[ordered]
    co2s = co2s[ordered]
    temps = temps[ordered]

    ordered3 = np.argsort(lums3)
    lums3 = lums3[ordered3]
    co2s3 = co2s3[ordered3]
    temps3 = temps3[ordered3]


    #set the font size
    font = {'family' : 'DejaVu Sans',
            'size'   : 14}

    matplotlib.rc('font', **font)


    #########################plot the 289 K climate contour#####################
    fluxes = np.linspace(0.4, 1.05, 45)
    temp = 289
    pco2s = np.zeros_like(fluxes)
    for ind in range(len(fluxes)):
        pco2s[ind] = getCO2FromSurfaceTempAndFlux(temp, fluxes[ind])

    plt.plot(fluxes, pco2s, ':C0', zorder = 2, linewidth=2, alpha=0.7)
    plt.text(0.951, 6.30E-3, '289 K', rotation=68, color='C0', fontsize=12, 
            backgroundcolor='white')
    #####################end 289 K contour######################################


    ###########################eqn 6 curves#####################################
    def func(pCO2, p_mod, T_mod, S, c, Te):
        T_s = surfaceTempFromClimateModel(pCO2, S)
        return T_mod - T_s - c*Te*np.log(pCO2/p_mod)

    p_mod = 288E-6
    T_mod = 289
    c_low = 0.23
    Te_low = 10
    c_high = 0.3
    Te_high = 25
    for ind in range(len(lums)):
        args_low = (p_mod, T_mod, lums3[ind], c_low, Te_low)
        co2s3[ind] = fsolve(func, co2s3[ind], args_low)

        args_high = (p_mod, T_mod, lums[ind], c_high, Te_high)
        co2s[ind] = fsolve(func, co2s[ind], args_high)
    #######################end eqn 5 curves#####################################


    #########################generate best fit metrics##########################
    #calculate the r^2 value for a true linear fit, 
    slope, intercept, r_value, p_value, std_err = stats.linregress(lums, 
            np.log10(co2s))

    slope3, intercept3, r_value3, p_value3, std_err3= stats.linregress(lums3, 
            np.log10(co2s3))
    print("r^2 for mean: %0.3f"%(r_value**2))
    print("r^2 for min: %0.3f"%(r_value3**2))
    ###################end best fit line####################################


    #########label the curves##############
    plt.text(0.85, 0.18, 'Strong T-dep.', rotation=44, color='C7', fontsize=11, 
            backgroundcolor='white')

    plt.text(0.81, 4.5E-2, 'Moderate T-dep.', rotation=37, color='C7', fontsize=11, 
            backgroundcolor='white')

    #######################plot the planet data ########################

    cm = plt.cm.get_cmap('viridis') #rainbow

    t_min = np.min(temps)
    t_max = np.max(temps3)

    #don't plot the Earth point since we show a square there

    #plot the alpha*Te=7.5 planets
    stop_ind = 0 
    sc1 = plt.scatter(lums[stop_ind:-1], 10**np.log10(co2s[stop_ind:-1]), 
            c=temps[stop_ind:-1], s=25, cmap=cm, zorder=10)
    plt.clim(t_min, t_max)

    new_lums = np.append(lums, 1)
    new_co2s = np.append(co2s, 288E-6)
    plt.plot(new_lums[:-1], new_co2s[:-1], 'C7', zorder=9)


    #plot the alpha*Te=2.3 planets
    new_co2s3 = np.append(co2s3, 288E-6)
    sc2 = plt.scatter(lums3[:-1], co2s3[:-1], 
            c=temps3[:-1], s=25, cmap=cm, zorder=11)#, edgecolors='C7')
    plt.clim(t_min, t_max)

    plt.plot(new_lums[:-1], new_co2s3[:-1], 'C7', zorder=9)

    cbar = plt.colorbar(sc2)
    cbar.ax.set_ylabel('Surface temperature [K]')

    plt.xlabel(r"Incident Flux [$S/S_{\oplus}$]")
    plt.ylabel(r"pCO$_{2}$ [bar]")

    plt.ylim(10**-4.0, 10**0.7)
    plt.xlim(1.05, np.min(lums)-0.003)
    #######################end the planet data #########################


    ###########################plot Earth#######################################
    plt.plot([1], [10**np.log10(280E-6)], 'sk', zorder=11)
    plt.text(1, 10**(np.log10(280E-6)+0.25), "Earth", color="black", 
            horizontalalignment='center', verticalalignment='center', zorder=12)
    #######################end plot solar system points#########################


    #############################add the orbital distance on top ###############
    ax1 = plt.gca()
    cur_xs = ax1.get_xticks()
    new_xs = []
    for x in cur_xs:
        label = "%1.2f"%(x**-0.5)
        new_xs.append(label)
    new_xs = new_xs[::-1]
    ax2 = ax1.twiny()
    ax2.set_xticks(cur_xs)
    ax2.set_xbound(ax1.get_xbound())
    ax2.set_xticklabels(new_xs)
    ax2.set_xlabel("Orbital Distance [AU]")
    ###########################end orbital distance on top label ###############


    plt.yscale('log')
    plt.subplots_adjust(bottom=0.12, left=0.14)

    plt.show()


#function to run the model and generate random planets in the HZ
#runMultithreadedSim()

#the two functions below will generate the CO2 vs flux data and plot
#generateDataForFigure2()
#plotFigure2() 

            

#plot the supplemental material figure
#plotFigure5()

#note, to plot Figure 6, change DATA_DIR to "DATA/model_outputs_sm_fixed_intrinsic/"
#then call plotFigure1(True).
plotFigure1(True) #pass in False to show all data points


#plotFigure3()

#function to generate data for Figure 3
#generateKSDataMultithreaded()

#function to calculate the slope of the log-uniform pCO2 case
#getSlopeOfUniformPlanets()
