# Supplementary material for: Carbonate-silicate cycle predictions of Earth-like planetary climates and testing the habitable zone concept
Source: Nat Commun. 2020 Dec 1;11:6153. doi: 10.1038/s41467-020-19896-2 (PMC7708846; doi:10.1038/s41467-020-19896-2)
Supplement: Supplementary file 2 — Supplementary Software [file 41467_2020_19896_MOESM2_ESM.zip › Code/ks2d.py]

"""
Implements the Kolmogorov-Smirnov test in two dimensions. The algorithm here
follows the routine described by Press and Teukolsky (1988), which is based on
the work of Peacock (1983) and Fasano and Franceschini (1987).

References:
    Peacock, J.A., 1983. Two-dimensional goodness-of-fit testing in astronomy.
    Mon Not R Astron Soc 202, 615-627. https://doi.org/10.1093/mnras/202.3.615

    Fasano, G., Franceschini, A., 1987. A multidimensional version of the 
    Kolmogorov-Smirnov test. Mon Not R Astron Soc 225, 155-170.
    https://doi.org/10.1093/mnras/225.1.155

    Press, W.H., Teukolsky, S.A., 1988. Kolmogorov-Smirnov Test for
    Two-Dimensional Data. Computers in Physics 2, 74.
    https://doi.org/10.1063/1.4822753

"""

import numpy as np
from scipy.stats import kstwobign, pearsonr
from numba import jit

def ks2d2s(X1, Y1, X2, Y2):
    """
    Calculate the D statistic and probability that the two data sets are from 
    the same distribution.

    NOTE: len(X1) must equal len(Y1). Similarly, len(X2) must equal len(Y2)

    Inputs:
        X1 - x data in set 1
        Y1 - y data in set 1
        X2 - x data in set 2
        Y2 - y data in set 2

    Returns:
        D    - the K-S statistic
        prob - the probability the two data sets (X1, Y1) and (X2, Y2) are from
               same distribution
    """

    assert(len(X1) == len(Y1) and \
            len(X2) == len(Y2)), "data input lengths did not match"

    D1 = 0 #statistic for first data set
    for ind in range(len(X1)):
        quads1 = quadCount(X1[ind], Y1[ind], X1, Y1)
        quads2 = quadCount(X1[ind], Y1[ind], X2, Y2)
        D1 = np.max(np.append(D1, np.abs(quads1 - quads2)))

    D2 = 0 #statistic for the second data set
    for ind in range(len(X2)):
        quads1 = quadCount(X2[ind], Y2[ind], X1, Y1)
        quads2 = quadCount(X2[ind], Y2[ind], X2, Y2)
        D2 = np.max(np.append(D2, np.abs(quads1 - quads2)))

    D = (D1 + D2)/2 #take the average D values

    SQN = np.sqrt(len(X1)*len(X2)/(len(X1) + len(X2)))

    R1 = pearsonr(X1, Y1)[0]
    R2 = pearsonr(X2, Y2)[0]
    R = np.sqrt(1 - 0.5*(R1**2 + R2**2))

    Zn = D*SQN/(1 + R*(0.25-0.75/SQN))
    prob = kstwobign.sf(Zn) 
    return D, prob


@jit(nopython=True)
def quadCount(x, y, data_x, data_y):
    """
    Calculate the fraction of data points in each quadrant around the point 
    (x,y).

    Inputs:
        x      - the x value to consider
        y      - the y value to consider
        data_x - the array of x values to compare with
        data_y - the array of y values to compare with

    Returns:
        result - an array with the normalized point densities in each quadrant 
                 with the form (top_left, top_right, bot_right, bot_left)
    """
    num = len(data_x) #number of data points

    #get the fraction of data in each quadrant
    top_left = 0
    top_right = 0
    bot_left = 0
    bot_right = 0

    for i in range(num):
        if x < data_x[i]:
            if y > data_y[i]:
                top_left += 1
            else:
                bot_left += 1
        else:
            if y > data_y[i]:
                top_right += 1
            else:
                bot_right += 1

    result = np.array([top_left, top_right, bot_right, bot_left])/num
    return result
